# Supplementary material for: Dual Role of Mitogen-Activated Protein Kinase 8 Interacting Protein-1 in Inflammasome and Pancreatic β-Cell Function
Source: Int J Mol Sci. 2023 Mar 5;24(5):4990. doi: 10.3390/ijms24054990 (PMC10002854; doi:10.3390/ijms24054990)
Supplement: Supplementary file 1 [file ijms-24-04990-s001.zip]

Archive with 1 entries (1 files):
- ijms-2204625-supplementary.pdf
